# Supplementary material for: Insight into the Phylogenetic Relationships of Phasmatodea and Selection Pressure Analysis of Phraortes liaoningensis Chen & He, 1991 (Phasmatodea: Lonchodidae) Using Mitogenomes
Source: Insects. 2024 Nov 3;15(11):858. doi: 10.3390/insects15110858 (PMC11595267; doi:10.3390/insects15110858)
Supplement: Supplementary file 1 [file insects-15-00858-s001.zip]

Archive with 11 entries (11 files):
- FigureS1.png
- TableS1.pdf
- TableS10.pdf
- TableS2.pdf
- TableS3.pdf
- TableS4.pdf
- TableS5.pdf
- TableS6.pdf
- TableS7.pdf
- TableS8.pdf
- TableS9.pdf
